# Supplementary material for: Assessing Risk of Progression in Barrett's Esophagus Using a Mass-Spectrometry-Based Proteomic Panel
Source: Clin Transl Gastroenterol. 2025 Oct 24;16(12):e00939. doi: 10.14309/ctg.0000000000000939 (PMC12727366; doi:10.14309/ctg.0000000000000939)
Supplement: SUPPLEMENTARY MATERIAL [file ct9-16-e00939-s002.csv]

	alpha	lambda	ROC	Spec	Sens	ROCSD	SpecSD	SensSD
1	1	0.0017	0.618333333	0.56	0.15	0.280921104	0.333629498	0.337474279
2	1	0.001783838	0.618333333	0.56	0.15	0.280921104	0.333629498	0.337474279
3	1	0.001867677	0.61	0.56	0.15	0.286011309	0.333629498	0.337474279
4	1	0.001951515	0.601666667	0.56	0.1	0.277160425	0.333629498	0.316227766
5	1	0.002035354	0.601666667	0.56	0.1	0.277160425	0.333629498	0.316227766
6	1	0.002119192	0.601666667	0.56	0.1	0.277160425	0.333629498	0.316227766
7	1	0.00220303	0.61	0.576666667	0.1	0.269338467	0.305525251	0.316227766
8	1	0.002286869	0.61	0.576666667	0.1	0.269338467	0.305525251	0.316227766
9	1	0.002370707	0.601666667	0.576666667	0.1	0.277160425	0.305525251	0.316227766
10	1	0.002454545	0.593333333	0.576666667	0.1	0.284496523	0.305525251	0.316227766
11	1	0.002538384	0.593333333	0.576666667	0.1	0.284496523	0.305525251	0.316227766
12	1	0.002622222	0.593333333	0.576666667	0.1	0.284496523	0.305525251	0.316227766
13	1	0.002706061	0.593333333	0.576666667	0.1	0.284496523	0.305525251	0.316227766
14	1	0.002789899	0.593333333	0.576666667	0.1	0.284496523	0.305525251	0.316227766
15	1	0.002873737	0.593333333	0.576666667	0.1	0.284496523	0.305525251	0.316227766
16	1	0.002957576	0.593333333	0.576666667	0.1	0.284496523	0.305525251	0.316227766
17	1	0.003041414	0.593333333	0.576666667	0.1	0.284496523	0.305525251	0.316227766
18	1	0.003125253	0.593333333	0.576666667	0.1	0.284496523	0.305525251	0.316227766
19	1	0.003209091	0.593333333	0.576666667	0.1	0.284496523	0.305525251	0.316227766
20	1	0.003292929	0.593333333	0.576666667	0.1	0.284496523	0.305525251	0.316227766
21	1	0.003376768	0.593333333	0.576666667	0.1	0.284496523	0.305525251	0.316227766
22	1	0.003460606	0.593333333	0.576666667	0.1	0.284496523	0.305525251	0.316227766
23	1	0.003544444	0.593333333	0.576666667	0.1	0.284496523	0.305525251	0.316227766
24	1	0.003628283	0.593333333	0.576666667	0.1	0.284496523	0.305525251	0.316227766
25	1	0.003712121	0.573333333	0.556666667	0.1	0.29093294	0.310336337	0.316227766
26	1	0.00379596	0.573333333	0.556666667	0.1	0.29093294	0.310336337	0.316227766
27	1	0.003879798	0.573333333	0.556666667	0.1	0.29093294	0.310336337	0.316227766
28	1	0.003963636	0.573333333	0.556666667	0.1	0.29093294	0.310336337	0.316227766
29	1	0.004047475	0.573333333	0.556666667	0.1	0.29093294	0.310336337	0.316227766
30	1	0.004131313	0.573333333	0.556666667	0.1	0.29093294	0.310336337	0.316227766
31	1	0.004215152	0.573333333	0.556666667	0.1	0.29093294	0.310336337	0.316227766
32	1	0.00429899	0.573333333	0.556666667	0.1	0.29093294	0.310336337	0.316227766
33	1	0.004382828	0.573333333	0.556666667	0.1	0.29093294	0.310336337	0.316227766
34	1	0.004466667	0.573333333	0.556666667	0.1	0.29093294	0.310336337	0.316227766
35	1	0.004550505	0.573333333	0.556666667	0.1	0.29093294	0.310336337	0.316227766
36	1	0.004634343	0.573333333	0.556666667	0.1	0.29093294	0.310336337	0.316227766
37	1	0.004718182	0.556666667	0.54	0	0.267614058	0.287518115	0
38	1	0.00480202	0.556666667	0.54	0	0.267614058	0.287518115	0
39	1	0.004885859	0.556666667	0.54	0	0.267614058	0.287518115	0
40	1	0.004969697	0.556666667	0.54	0	0.267614058	0.287518115	0
41	1	0.005053535	0.556666667	0.54	0	0.267614058	0.287518115	0
42	1	0.005137374	0.548333333	0.523333333	0	0.259207005	0.273093843	0
43	1	0.005221212	0.548333333	0.523333333	0	0.259207005	0.273093843	0
44	1	0.005305051	0.548333333	0.523333333	0	0.259207005	0.273093843	0
45	1	0.005388889	0.548333333	0.523333333	0	0.259207005	0.273093843	0
46	1	0.005472727	0.548333333	0.523333333	0	0.259207005	0.273093843	0
47	1	0.005556566	0.548333333	0.523333333	0	0.259207005	0.273093843	0
48	1	0.005640404	0.548333333	0.523333333	0	0.259207005	0.273093843	0
49	1	0.005724242	0.548333333	0.523333333	0	0.259207005	0.273093843	0
50	1	0.005808081	0.548333333	0.523333333	0	0.259207005	0.273093843	0
51	1	0.005891919	0.548333333	0.523333333	0	0.259207005	0.273093843	0
52	1	0.005975758	0.548333333	0.523333333	0	0.259207005	0.273093843	0
53	1	0.006059596	0.548333333	0.523333333	0	0.259207005	0.273093843	0
54	1	0.006143434	0.548333333	0.523333333	0	0.259207005	0.273093843	0
55	1	0.006227273	0.548333333	0.523333333	0	0.259207005	0.273093843	0
56	1	0.006311111	0.548333333	0.523333333	0	0.259207005	0.273093843	0
57	1	0.006394949	0.548333333	0.523333333	0	0.259207005	0.273093843	0
58	1	0.006478788	0.548333333	0.523333333	0	0.259207005	0.273093843	0
59	1	0.006562626	0.548333333	0.523333333	0	0.259207005	0.273093843	0
60	1	0.006646465	0.548333333	0.523333333	0	0.259207005	0.273093843	0
61	1	0.006730303	0.548333333	0.523333333	0	0.259207005	0.273093843	0
62	1	0.006814141	0.548333333	0.523333333	0	0.259207005	0.273093843	0
63	1	0.00689798	0.548333333	0.523333333	0	0.259207005	0.273093843	0
64	1	0.006981818	0.548333333	0.523333333	0	0.259207005	0.273093843	0
65	1	0.007065657	0.548333333	0.523333333	0	0.259207005	0.273093843	0
66	1	0.007149495	0.548333333	0.523333333	0	0.259207005	0.273093843	0
67	1	0.007233333	0.548333333	0.523333333	0	0.259207005	0.273093843	0
68	1	0.007317172	0.548333333	0.523333333	0	0.259207005	0.273093843	0
69	1	0.00740101	0.548333333	0.523333333	0	0.259207005	0.273093843	0
70	1	0.007484848	0.548333333	0.523333333	0	0.259207005	0.273093843	0
71	1	0.007568687	0.548333333	0.523333333	0	0.259207005	0.273093843	0
72	1	0.007652525	0.548333333	0.523333333	0	0.259207005	0.273093843	0
73	1	0.007736364	0.548333333	0.523333333	0	0.259207005	0.273093843	0
74	1	0.007820202	0.548333333	0.523333333	0	0.259207005	0.273093843	0
75	1	0.00790404	0.531666667	0.506666667	0	0.24374268	0.256664262	0
76	1	0.007987879	0.531666667	0.506666667	0	0.24374268	0.256664262	0
77	1	0.008071717	0.531666667	0.506666667	0	0.24374268	0.256664262	0
78	1	0.008155556	0.531666667	0.506666667	0	0.24374268	0.256664262	0
79	1	0.008239394	0.531666667	0.506666667	0	0.24374268	0.256664262	0
80	1	0.008323232	0.531666667	0.506666667	0	0.24374268	0.256664262	0
81	1	0.008407071	0.531666667	0.506666667	0	0.24374268	0.256664262	0
82	1	0.008490909	0.531666667	0.506666667	0	0.24374268	0.256664262	0
83	1	0.008574747	0.531666667	0.506666667	0	0.24374268	0.256664262	0
84	1	0.008658586	0.531666667	0.506666667	0	0.24374268	0.256664262	0
85	1	0.008742424	0.531666667	0.506666667	0	0.24374268	0.256664262	0
86	1	0.008826263	0.531666667	0.506666667	0	0.24374268	0.256664262	0
87	1	0.008910101	0.531666667	0.506666667	0	0.24374268	0.256664262	0
88	1	0.008993939	0.531666667	0.506666667	0	0.24374268	0.256664262	0
89	1	0.009077778	0.531666667	0.506666667	0	0.24374268	0.256664262	0
90	1	0.009161616	0.531666667	0.506666667	0	0.24374268	0.256664262	0
91	1	0.009245455	0.531666667	0.506666667	0	0.24374268	0.256664262	0
92	1	0.009329293	0.531666667	0.506666667	0	0.24374268	0.256664262	0
93	1	0.009413131	0.531666667	0.506666667	0	0.24374268	0.256664262	0
94	1	0.00949697	0.531666667	0.506666667	0	0.24374268	0.256664262	0
95	1	0.009580808	0.531666667	0.506666667	0	0.24374268	0.256664262	0
96	1	0.009664646	0.531666667	0.506666667	0	0.24374268	0.256664262	0
97	1	0.009748485	0.531666667	0.506666667	0	0.24374268	0.256664262	0
98	1	0.009832323	0.531666667	0.506666667	0	0.24374268	0.256664262	0
99	1	0.009916162	0.531666667	0.506666667	0	0.24374268	0.256664262	0
100	1	0.01	0.531666667	0.506666667	0	0.24374268	0.256664262	0
